# Supplementary material for: Variants in GLIS3 and CRY2 Are Associated with Type 2 Diabetes and Impaired Fasting Glucose in Chinese Hans
Source: PLoS One. 2011 Jun 29;6(6):e21464. doi: 10.1371/journal.pone.0021464 (PMC3126830; doi:10.1371/journal.pone.0021464)
Supplement: Table S2 — Associations with type 2 diabetes-related quantitative traits, type 2 diabetes, IFG and combined IFG/type 2 diabetes in Beijing and Shanghai subpopulations. (XLS) [file pone.0021464.s002.xls]

## Sheet: Sheet1
Supplementary table 2. Associations with type 2 diabetes-related quantitative traits, type 2 diabetes, IFG and combined IFG/type 2 diabetes in Beijing and Shanghai subpopulations
SNP	Gene	Alleles(glucose increasing* /other)	Subpopulations	T2DM/IFG/NFG	Freq. glucose- increasing allele* (T2DM/IFG/ NFG)	Glucose			HbA1c			HOMA-B			HOMA-IR			BMI			T2DM vs. NFG			IFG vs. NFG			Combined IFG/T2DM vs. NFG
						β(SE)	P†	PH	β(SE)	P†	PH	β(SE)	P†	PH	β(SE)	P†	PH	β(SE)	P‡	PH	OR(95%CI)	P†	PH	OR(95%CI)	P†	PH	OR(95%CI)	P†	PH
rs7944584	MADD	A/T	Beijing	272/579/725	0.96/0.98/0.97	0.09(0.17)	0.61	0.83	0.02(0.11)	0.87	0.45	-11.05(5.18)	0.03	0.06	-0.065(0.059)	0.28	0.16	-0.41(0.42)	0.33	0.33	0.79 (0.45-1.38)	0.4	0.22	1.47 (0.88-2.46)	0.14	0.72	1.13 (0.73-1.78)	0.57	0.6
			Shanghai	152/299/1178	0.98/0.97/0.97	0.13(0.11)	0.24		0.12(0.07)	0.12		2.38(4.84)	0.62		0.043(0.050)	0.39		0.12(0.36)	0.74		1.49 (0.63-3.53)	0.36		1.28 (0.72-2.28)	0.41		1.35 (0.82-2.25)	0.24
rs10885122	ADRA2A	G/T	Beijing	272/579/723	0.93/0.91/0.92	0.07(0.10)	0.48	0.54	0.02(0.07)	0.73	0.64	1.37(3.19)	0.67	0.91	0.027(0.037)	0.46	0.77	-0.64(0.26)	0.01	0.005	1.18 (0.79-1.78)	0.42	0.85	0.84 (0.63-1.13)	0.24	0.84	0.92 (0.70-1.21)	0.55	0.74
			Shanghai	151/299/1170	0.94/0.91/0.92	-0.003(0.07)	0.97		0.06(0.05)	0.21		1.86(3.13)	0.55		0.013(0.033)	0.69		0.34(0.23)	0.15		1.26 (0.74-2.14)	0.39		0.88 (0.62-1.25)	0.47		0.98 (0.72-1.34)	0.92
rs11605924	CRY2	A/C	Beijing	272/576/721	0.78/0.77/0.75	0.02(0.06)	0.75	0.8	-0.01(0.04)	0.74	0.66	-3.27(1.91)	0.09	0.24	-0.022(0.022)	0.33	0.1	-0.14(0.16)	0.37	0.56	1.16 (0.92-1.47)	0.22	0.79	1.11 (0.93-1.34)	0.26	0.58	1.13 (0.95-1.33)	0.17	0.79
			Shanghai	151/296/1163	0.79/0.81/0.78	0.04(0.04)	0.38		0.009(0.03)	0.77		-0.04(1.97)	0.98		0.029(0.021)	0.16		-0.02(0.15)	0.91		1.10 (0.81-1.49)	0.53		1.21 (0.96-1.53)	0.11		1.17(0.96-1.42)	0.13
rs7034200	GLIS3	A/C	Beijing	272/574/722	0.46/0.45/0.40	0.10(0.05)	0.06	0.35	0.008(0.04)	0.81	0.84	-2.49(1.65)	0.13	0.66	0.010(0.019)	0.59	0.24	0.06(0.14)	0.66	0.6	1.27 (1.04-1.55)	0.02	0.98	1.25 (1.06-1.47)	0.007	0.57	1.26 (1.09-1.45)	0.002	0.68
			Shanghai	150/296/1159	0.49/0.47/0.42	0.04(0.04)	0.27		0.02(0.02)	0.5		-3.49(1.61)	0.03		-0.019(0.017)	0.24		0.16(0.12)	0.2		1.27 (0.99-1.63)	0.06		1.16 (0.97-1.40)	0.1		1.20 (1.02-1.41)	0.02
rs340874	PROX1	C/T	Beijing	272/575/725	0.36/0.38/0.39	-0.02(0.06)	0.69	0.5	-0.03(0.04)	0.41	0.81	0.42(1.70)	0.81	0.21	0.006(0.020)	0.77	0.48	-0.33(0.14)	0.02	0.15	0.91 (0.74-1.12)	0.38	1	1.02 (0.86-1.20)	0.86	0.97	0.98 (0.84-1.13)	0.74	0.99
			Shanghai	151/294/1162	0.34/0.37/0.37	-0.07(0.04)	0.08		-0.02(0.03)	0.46		3.41(1.65)	0.04		0.024(0.017)	0.16		-0.06(0.12)	0.66		0.91 (0.71-1.18)	0.47		1.02 (0.85-1.23)	0.84		0.97 (0.83-1.15)	0.74
rs11071657	C2CD4B	A/G	Beijing	272/579/722	0.60/0.62/0.63	0.02(0.06)	0.66	0.58	0.03(0.04)	0.33	0.76	-0.82(1.73)	0.64	0.31	-0.018(0.020)	0.36	0.14	-0.05(0.14)	0.71	0.35	0.88 (0.71-1.09)	0.24	0.39	0.95 (0.81-1.12)	0.56	0.95	0.93 (0.80-1.07)	0.31	0.59
			Shanghai	150/298/1167	0.64/0.63/0.63	-0.01(0.04)	0.74		0.02(0.03)	0.41		1.65(1.69)	0.33		0.021(0.018)	0.24		0.12(0.13)	0.33		1.02 (0.79-1.32)	0.89		0.96 (0.79-1.16)	0.67		0.98 (0.84-1.16)	0.85
rs35767	IGF1	G/A	Beijing	272/578/725	0.67/0.66/0.66	-0.007(0.06)	0.9	0.51	0.003(0.04)	0.94	0.62	-0.47(1.74)	0.78	0.79	-0.001(0.02)	0.95	0.54	-0.16(0.14)	0.24	0.84	1.04 (0.85-1.28)	0.7	0.68	1.02 (0.87-1.20)	0.79	0.88	1.02 (0.88-1.19)	0.76	0.74
			Shanghai	152/297/1174	0.67/0.66/0.65	0.04(0.04)	0.32		0.02(0.03)	0.35		0.17(1.70)	0.92		0.015(0.018)	0.4		-0.13(0.13)	0.32		1.12 (0.86-1.45)	0.4		1.04 (0.86-1.26)	0.67		1.06 (0.90-1.26)	0.47
rs2943641	IRS1	T/C	Beijing	271/575/724	0.07/0.06/0.08	0.03(0.11)	0.79	0.84	-0.02(0.07)	0.75	0.62	2.54(3.26)	0.44	0.41	0.054(0.038)	0.16	0.02	0.11(0.27)	0.68	0.47	0.94 (0.63-1.41)	0.78	0.09	0.92 (0.67-1.26)	0.6	0.96	0.93 (0.70-1.24)	0.64	0.4
			Shanghai	151/298/1171	0.09/0.06/0.06	0.002(0.08)	0.98		0.02(0.05)	0.69		-1.37(3.51)	0.7		-0.069(0.037)	0.06		-0.16(0.26)	0.54		1.60 (1.00-2.55)	0.05		0.91 (0.60-1.36)	0.64		1.13 (0.81-1.57)	0.48
rs174550	FADS1	T/C	Beijing	270/575/721	0.70/0.71/0.72	0.02(0.06)	0.68	0.79	0.001(0.04)	0.97	0.5	0.24(1.81)	0.89	0.6	0.002(0.021)	0.91	0.75	0.07(0.14)	0.63	0.08	0.92 (0.74-1.13)	0.42	0.32	0.95 (0.80-1.13)	0.55	0.13	0.93 (0.79-1.08)	0.34	0.08
			Shanghai	149/298/1165	0.60/0.62/0.57	0.04(0.04)	0.24		0.03(0.03)	0.2		-1.04(1.64)	0.53		0.011(0.017)	0.52		0.30(0.12)	0.02		1.08 (0.84-1.39)	0.35		1.16 (0.96-1.39)	0.13		1.13 (0.96-1.33)	0.13
Data are presented as b ± SE or OR (95%CI) unless otherwise indicated. HOMA-IR was log-transformed before analyses.
Participants previously diagnosed with type 2 diabetes or receiving glucose-lowering treatment (n=264) were excluded from the analyses for diabetes related traits.
A recessive and dominant model was used for the SNP with glucose-increasing allele frequencies >90% (rs10885122 and rs7944585) and <10% (rs2943641), respectively, and an additive model was used for those with glucose-increasing allele frequencies ranging from 10% to 90% (rs7034200, rs11605924, rs35767, rs11071657, rs340874 and rs174550).
PH, P for heterogeneity.
* Glucose-increasing alleles were determined based upon the recent GWAS results.
†P values were adjusted for age, sex, BMI.
‡P values were adjusted for age, sex.
