# Supplementary material for: Variants in GLIS3 and CRY2 Are Associated with Type 2 Diabetes and Impaired Fasting Glucose in Chinese Hans
Source: PLoS One. 2011 Jun 29;6(6):e21464. doi: 10.1371/journal.pone.0021464 (PMC3126830; doi:10.1371/journal.pone.0021464)
Supplement: Table S3 — Associations with type 2 diabetes-related quantitative traits, type 2 diabetes, IFG and combined IFG/type 2 diabetes in multivariate model. (XLS) [file pone.0021464.s003.xls]

## Sheet: Sheet1
Supplementary table 3. Associations with type 2 diabetes-related quantitative traits, type 2 diabetes, IFG and combined IFG/type 2 diabetes in multivariate model
SNP	Gene	Alleles(glucose increasing* /other)	Subpopulations	T2DM/IFG/NFG	Freq. glucose- increasing allele* (T2DM/IFG/ NFG)	Glucose			HbA1c			HOMA-B			HOMA-IR			BMI			T2DM vs. NFG			IFG vs. NFG			Combined IFG/T2DM vs. NFG
						β(SE)	P†	PH	β(SE)	P†	PH	β(SE)	P†	PH	β(SE)	P†	PH	β(SE)	P‡	PH	OR(95%CI)	P†	PH	OR(95%CI)	P†	PH	OR(95%CI)	P†	PH
rs7944584	MADD	A/T	Beijing	272/579/725	0.96/0.98/0.97	0.03(0.16)	0.86	0.62	0.0002(0.11)	1	0.38	-9.59(5.06)	0.06	0.09	-0.070(0.058)	0.23	0.15	-0.20(0.37)	0.59	0.59	0.81 (0.45-1.49)	0.5	0.23	1.39 (0.82-2.34)	0.22	0.84	1.13 (0.72-1.76)	0.61	0.57
			Shanghai	152/299/1178	0.98/0.97/0.97	0.12(0.11)	0.25		0.11(0.07)	0.12		2.21(4.76)	0.64		0.039(0.050)	0.43		0.06(0.32)	0.84		1.60 (0.64-4.02)	0.36		1.28 (0.71-2.30)	0.41		1.38 (0.82-2.33)	0.23
			All	424/8771902	0.96/0.98/0.97	0.09(0.10)	0.36		0.07(0.06)	0.3		-3.40(3.46)	0.33		-0.012(0.038)	0.75		-0.05(0.24)	0.85		1.05 (0.65-1.72)	0.83		1.34 (0.90-1.98)	0.15		1.23 (0.88-1.72)	0.22
rs10885122	ADRA2A	G/T	Beijing	272/579/723	0.93/0.91/0.92	0.06(0.10)	0.56	0.55	0.01(0.07)	0.86	0.61	1.41(3.11)	0.65	0.99	0.022(0.036)	0.54	0.68	-0.63(0.23)	0.006	0.01	1.05 (0.68-1.63)	0.81	0.86	0.83 (0.61-1.12)	0.22	0.92	0.90 (0.68-1.19)	0.45	0.94
			Shanghai	151/299/1170	0.94/0.91/0.92	-0.01(0.07)	0.83		0.05(0.05)	0.27		1.46(3.09)	0.64		0.002(0.032)	0.95		0.16(0.21)	0.45		1.12 (0.64-1.98)	0.69		0.85 (0.59-1.21)	0.37		0.91 (0.66-1.26)	0.58
			All	423/878/1893	0.93/0.91/0.92	0.03(0.06)	0.67		0.03(0.04)	0.4		1.21(2.18)	0.58		0.010(0.024)	0.66		-0.22(0.15)	0.15		1.11 (0.79-1.56)	0.57		0.85 (0.68-1.07)	0.16		0.92 (0.75-1.14)	0.46
rs11605924	CRY2	A/C	Beijing	272/576/721	0.78/0.77/0.75	-0.002(0.06)	0.97	0.77	-0.02(0.04)	0.62	0.62	-2.62(1.86)	0.16	0.21	-0.023(0.022)	0.29	0.09	-0.12(0.14)	0.4	0.43	1.13 (0.87-1.45)	0.36	0.65	1.10 (0.91-1.33)	0.32	0.72	1.11 (0.93-1.32)	0.24	0.99
			Shanghai	151/296/1163	0.79/0.81/0.78	0.02(0.04)	0.65		0.004(0.03)	0.88		0.75(1.95)	0.7		0.027(0.020)	0.19		0.03(0.13)	0.79		1.02(0.74-1.41)	0.88		1.16 (0.92-1.47)	0.21		1.11(0.91-1.36)	0.13
			All	423/872/1884	0.78/0.78/0.77	0.01(0.04)	0.85		-0.009(0.03)	0.71		-0.89(1.35)	0.51		0.002(0.015)	0.87		-0.05(0.10)	0.63		1.08 (0.89-1.32)	0.45		1.13 (0.98-1.31)	0.1		1.12 (0.98-1.27)	0.1
rs7034200	GLIS3	A/C	Beijing	272/574/722	0.46/0.45/0.40	0.09(0.05)	0.1	0.38	0.001(0.03)	0.98	0.77	-2.39(1.61)	0.14	0.7	0.005(0.019)	0.78	0.28	0.04(0.12)	0.73	0.63	1.26 (1.01-1.56)	0.02	0.86	1.24 (1.05-1.46)	0.01	0.52	1.25 (1.08-1.45)	0.003	0.53
			Shanghai	150/296/1159	0.49/0.47/0.42	0.03(0.04)	0.38		0.01(0.02)	0.58		-3.26(1.59)	0.04		-0.022(0.017)	0.19		0.12(0.11)	0.26		1.22 (0.94-1.58)	0.14		1.15 (0.96-1.39)	0.14		1.17 (0.99-1.37)	0.02
			All	422/870/1881	0.47/0.46/0.41	0.06(0.03)	0.06		0.008(0.02)	0.7		-2.87(1.13)	0.01		-0.009(0.012)	0.48		0.09(0.08)	0.28		1.24 (1.05-1.47)	0.01		1.20 (1.06-1.35)	0.004		1.21 (1.09-1.35)	0.0005
rs340874	PROX1	C/T	Beijing	272/575/725	0.36/0.38/0.39	-0.03(0.06)	0.57	0.59	-0.03(0.04)	0.37	0.83	0.19(1.66)	0.91	0.22	0.000(0.019)	1	0.42	-0.30(0.12)	0.02	0.3	0.95 (0.76-1.19)	0.65	0.53	1.02 (0.87-1.21)	0.79	0.99	0.98 (0.84-1.14)	0.78	0.83
			Shanghai	151/294/1162	0.34/0.37/0.37	-0.07(0.04)	0.07		-0.02(0.03)	0.37		3.04(1.63)	0.06		0.021(0.017)	0.22		-0.12(0.11)	0.26		0.85 (0.65-1.11)	0.23		1.02 (0.84-1.24)	0.83		0.95 (0.81-1.13)	0.58
			All	423/869/1887	0.35/0.38/0.38	-0.05(0.03)	0.13		-0.03(0.02)	0.2		1.69(1.16)	0.15		0.011(0.013)	0.4		-0.21(0.08)	0.01		0.91 (0.76-1.08)	0.28		1.02 (0.90-1.16)	0.72		0.97 (0.87-1.09)	0.61
rs11071657	C2CD4B	A/G	Beijing	272/579/722	0.60/0.62/0.63	0.02(0.05)	0.69	0.85	0.03(0.04)	0.34	0.79	-1.09(1.69)	0.52	0.2	-0.024(0.019)	0.21	0.09	-0.09(0.12)	0.45	0.11	0.94 (0.75-1.18)	0.58	0.63	0.95 (0.81-1.12)	0.54	0.91	0.94 (0.81-1.09)	0.4	0.78
			Shanghai	150/298/1167	0.64/0.63/0.63	-0.02(0.04)	0.62		0.02(0.03)	0.39		1.95(1.67)	0.24		0.020(0.017)	0.25		0.17(0.11)	0.13		1.02 (0.78-1.33)	0.88		0.94 (0.77-1.14)	0.5		0.97 (0.82-1.15)	0.85
			All	422/877/1889	0.62/0.62/0.63	0.002(0.03)	0.95		0.03(0.02)	0.19		0.47(1.18)	0.69		0.000(0.013)	0.98		0.05(0.08)	0.57		0.98 (0.82-1.16)	0.79		0.94 (0.83-1.07)	0.37		0.96 (0.85-1.07)	0.43
rs35767	IGF1	G/A	Beijing	272/578/725	0.67/0.66/0.66	-0.0004(0.05)	0.99	0.55	0.002(0.04)	0.96	0.55	-1.17(1.70)	0.49	0.48	-0.008(0.019)	0.67	0.28	-0.22(0.12)	0.08	0.24	1.03 (0.82-1.29)	0.8	0.55	1.03 (0.87-1.21)	0.77	0.81	1.02 (0.88-1.19)	0.77	0.63
			Shanghai	152/297/1174	0.67/0.66/0.65	0.04(0.04)	0.29		0.03(0.03)	0.28		0.52(1.68)	0.76		0.020(0.017)	0.26		-0.02(0.11)	0.85		1.15 (0.87-1.51)	0.33		1.06 (0.87-1.29)	0.57		1.08 (0.91-1.29)	0.36
			All	424/875/1899	0.67/0.66/0.66	0.02(0.03)	0.53		0.02(0.02)	0.46		-0.32(1.19)	0.79		0.007(0.013)	0.57		-0.11(0.08)	0.18		1.07 (0.90-1.27)	0.44		1.03 (0.91-1.17)	0.62		1.05 (0.93-1.17)	0.43
rs2943641	IRS1	T/C	Beijing	271/575/724	0.07/0.06/0.08	0.05(0.11)	0.65	0.8	-0.009(0.07)	0.89	0.66	1.83(3.18)	0.56	0.42	0.052(0.037)	0.16	0.02	0.10(0.24)	0.66	0.68	1.00 (0.65-1.54)	1	0.2	0.94 (0.69-1.30)	0.73	0.98	0.95 (0.71-1.27)	0.71	0.43
			Shanghai	151/298/1171	0.09/0.06/0.06	0.02(0.08)	0.84		0.03(0.05)	0.59		-1.97(3.46)	0.57		-0.068(0.036)	0.06		-0.03(0.23)	0.89		1.54 (0.94-2.55)	0.09		0.94 (0.62-1.43)	0.77		1.13 (0.80-1.60)	0.47
			All	422/873/1895	0.08/0.06/0.07	0.03(0.07)	0.64		0.008(0.04)	0.85		0.02(2.34)	0.99		-0.006(0.026)	0.82		0.04(0.17)	0.83		1.20 (0.87-1.67)	0.27		0.95 (0.74-1.22)	0.67		1.03 (0.82-1.28)	0.83
rs174550	FADS1	T/C	Beijing	270/575/721	0.70/0.71/0.72	0.05(0.06)	0.42	0.91	0.01(0.04)	0.77	0.56	1.27(1.78)	0.48	0.58	0.026(0.021)	0.2	0.81	0.15(0.13)	0.25	0.14	0.98 (0.78-1.24)	0.89	0.32	0.96 (0.80-1.14)	0.61	0.19	0.96 (0.81-1.13)	0.59	0.13
			Shanghai	149/298/1165	0.60/0.62/0.57	0.04(0.04)	0.27		0.04(0.03)	0.13		-0.06(1.63)	0.97		0.020(0.017)	0.24		0.41(0.11)	0.0002		1.18 (0.90-1.53)	0.35		1.14 (0.94-1.37)	0.19		1.15 (0.97-1.35)	0.11
			All	419/873/1886	0.67/0.68/0.63	0.05(0.03)	0.17		0.03(0.02)	0.21		0.44(1.19)	0.71		0.022(0.013)	0.1		0.30(0.08)	0.0004		1.06 (0.89-1.26)	0.51		1.04 (0.92-1.18)	0.53		1.05 (0.94-1.18)	0.42
Data are presented as b ± SE or OR (95%CI) unless otherwise indicated. HOMA-IR was log-transformed before analyses.
Participants previously diagnosed with type 2 diabetes or receiving glucose-lowering treatment (n=264) were excluded from the analyses for diabetes related traits.
A recessive and dominant model was used for the SNP with glucose-increasing allele frequencies >90% (rs10885122 and rs7944585) and <10% (rs2943641), respectively, and an additive model was used for those with glucose-increasing allele frequencies ranging from 10% to 90% (rs7034200, rs11605924, rs35767, rs11071657, rs340874 and rs174550).
P values <0.05 in total population were shown in bold.
PH, P for heterogeneity.
* Glucose-increasing alleles were determined based upon the recent GWAS results.
†P values were adjusted for age, sex, BMI, family history of diabetes, HDL, LDL, log-transformed triglyceride, lipid lowering medication, hypertension, anti hypertensive medication and region (where appropriate).
‡P values were adjusted for age, sex, family history of diabetes, HDL, LDL, log-transformed triglyceride, lipid lowering medication, hypertension, anti hypertensive medication and region (where appropriate).
